# Supplementary material for: Epigenetic regulation of individual components of combined hepatocellular-cholangiocarcinoma
Source: PLoS One. 2025 May 27;20(5):e0324145. doi: 10.1371/journal.pone.0324145 (PMC12112136; doi:10.1371/journal.pone.0324145)
Supplement: S1 Table — This table displays RNA-seq alignment and gene expression. (XLSX) [file pone.0324145.s001.xlsx]

## Sheet: Sheet1
Supplementary Table 1. RNA-seq alignment and gene expression
	Uniquely Mapped	Multi-Mapping	Alignment Rate	TPM = 0	TPM >= 1
58_HCC	0.5019	0.1277	0.6296	0.743564	0.210761
57_HCC	0.5242	0.1404	0.6646	0.819855	0.144349
36_HCC	0.523	0.1449	0.6679	0.754198	0.191637
59_CCA	0.539	0.1319	0.6709	0.791349	0.166338
63_CCA	0.6671	0.039	0.7061	0.904019	0.0809049
61_HCC	0.6521	0.1054	0.7575	0.751728	0.191448
68_CCA	0.7232	0.1044	0.8276	0.87378	0.103837
57_CCA	0.7281	0.1043	0.8324	0.684768	0.241686
62_HCC	0.7998	0.0447	0.8445	0.794676	0.181757
61_CCA	0.7844	0.0704	0.8548	0.721404	0.232835
62_CCA	0.8173	0.0453	0.8626	0.889525	0.0918478
63_HCC	0.8358	0.0667	0.9025	0.733873	0.237466
58_CCA	0.8581	0.0732	0.9313	0.537622	0.272027
60_HCC	0.8824	0.0563	0.9387	0.644684	0.295405
60_CCA	0.8866	0.053	0.9396	0.653997	0.298132
