# Supplementary material for: Epigenetic regulation of individual components of combined hepatocellular-cholangiocarcinoma
Source: PLoS One. 2025 May 27;20(5):e0324145. doi: 10.1371/journal.pone.0324145 (PMC12112136; doi:10.1371/journal.pone.0324145)
Supplement: S2 Table — This table displays RRBS alignment rates. (XLSX) [file pone.0324145.s002.xlsx]

## Sheet: Sheet1
Supplementary Table 2. RRBS alignment rates
	Alignment Rate
36_HCC	0.668421
61_HCC	0.681978
62_HCC	0.694007
63_HCC	0.696303
57_HCC	0.69808
62_CCA	0.714868
61_CCA	0.725336
57_CCA	0.734032
59_CCA	0.739415
58_HCC	0.743129
58_CCA	0.750926
68_CCA	0.775418
60_HCC	0.779663
60_CCA	0.795874
