# Supplementary material for: Epigenetic regulation of individual components of combined hepatocellular-cholangiocarcinoma
Source: PLoS One. 2025 May 27;20(5):e0324145. doi: 10.1371/journal.pone.0324145 (PMC12112136; doi:10.1371/journal.pone.0324145)
Supplement: S3 Table — This table displays DEGs identified between HCC and CCA components. (XLSX) [file pone.0324145.s003.xlsx]

## Sheet: HCC_CCA_DEGs
Supplementary Table 3. DEGs identified between HCC and CCA components					*group by biological function if possible
Ensembl ID	Gene Name	log2 Fold Change	q-value
ENSG00000237339	LINC01502	-28.7745	8.22575e-18
ENSG00000178395	CCDC185	-28.2445	2.22516e-17
ENSG00000226430	USP17L7	-27.8642	3.89792e-17
ENSG00000155816	FMN2	-27.849	3.89792e-17
ENSG00000178597	PSAPL1	-27.576	6.14021e-17
ENSG00000233038	AC011899.2	-25.2371	3.89792e-17
ENSG00000277586	NEFL	-24.6957	1.19733e-13
ENSG00000235701	PCBP2P1	-24.4093	4.03489e-13
ENSG00000277322	GOLGA6L6	-24.2566	5.01704e-13
ENSG00000064270	ATP2C2	-13.8934	0.00202199
ENSG00000243197	TUSC7	-12.5107	0.0144301
ENSG00000260940	AL109741.3	-11.889	0.0300814
ENSG00000203782	LOR	-11.7691	0.0331251
ENSG00000279853	AC004453.2	-11.4434	0.0424359
ENSG00000270002	AC022028.2	-11.4143	0.04251
ENSG00000196184	OR10J1	-11.3487	0.04251
ENSG00000280078	AC016526.3	-11.2788	0.04251
ENSG00000243323	PTPRVP	-11.2631	0.04251
ENSG00000188340	OR6N2	-11.024	0.0475514
ENSG00000226789	AC110926.1	-11.0198	0.0475514
ENSG00000276509	AC239799.2	-10.1518	0.04251
ENSG00000171517	LPAR3	-9.93915	0.04251
ENSG00000203780	FANK1	-9.71048	0.0475514
ENSG00000282815	TEX13C	-9.16557	0.00966675
ENSG00000180287	PLD5	-8.95855	0.0415889
ENSG00000176695	OR4F17	-8.95829	0.00558242
ENSG00000170324	FRMPD2	-8.48358	0.04251
ENSG00000279879	AC091152.4	-8.28132	0.04251
ENSG00000111704	NANOG	-8.1953	0.0306747
ENSG00000226121	AC009487.2	-8.0448	0.0475514
ENSG00000144366	GULP1	-7.95672	2.13346e-05
ENSG00000263020	AL662899.2	-7.6461	1.15054e-06
ENSG00000133302	SLF1	-7.5379	0.0475514
ENSG00000163898	LIPH	-7.28472	0.0415889
ENSG00000006047	YBX2	-7.11276	0.0462463
ENSG00000260971	AC119674.1	-6.7795	0.0424359
ENSG00000236088	COX10-AS1	-6.76123	0.0450514
ENSG00000225031	EIF4BP7	-6.75247	0.0296845
ENSG00000162998	FRZB	-5.60484	0.04251
ENSG00000120832	MTERF2	-5.08133	0.0485962
ENSG00000133104	SPART	-5.00762	0.0462463
ENSG00000128881	TTBK2	-4.74099	0.00186785
ENSG00000119778	ATAD2B	-4.71788	0.04251
ENSG00000140199	SLC12A6	-3.95114	0.04251
ENSG00000185658	BRWD1	-3.70699	0.0475425
ENSG00000092445	TYRO3	-3.32495	0.0462463
ENSG00000234906	APOC2	2.57055	0.04251
ENSG00000164823	OSGIN2	4.03307	0.0294888
ENSG00000140323	DISP2	4.93329	0.0466643
ENSG00000120907	ADRA1A	6.57929	0.0296845
ENSG00000188817	SNTN	23.6621	1.23315e-12
ENSG00000267206	LCN6	24.1136	4.97064e-13
ENSG00000274570	SPDYE10P	24.1704	4.56134e-13
ENSG00000205002	AARD	24.616	1.55392e-13
ENSG00000232922	MTND6P24	24.8174	1.07672e-13
ENSG00000280312	Z83836.1	25.081	5.69759e-14
ENSG00000249341	AC124017.1	25.5824	1.52287e-14
Positive log2 fold changes represent increased expression in HCC compared to CCA samples, while negative log2 fold changes represent decreased expression in HCC compared to CCA samples.

## Sheet: Sheet1
	ID	1	2	3	4	5	6	7	8	9	10	11	12	13	14	15
Expression	FMN2	0	0	0	0.01	0	0	0	3.13	0	0	164.55	0	0	0	523.71
Methylation	1:240426801-240427000	0.894737	0.571429	0.525	0.601562	0.3	0.923913	0.5	0.398148	0.81	0.23494	0.65625	0.119403		0.335443	0.9
Expression	AC011899.2	0	0.28	0	0.95	0	0	0.87	0	0	0	84.69	5.33	275.24	0	0
Methylation	7:157864201-157864400	0.729167	0.452632	0.105882	0.503623	0.295139	0.777778	0.4	0.315789	0.423077	0.416667	0.630435	0.16092		0.655172	0.927083
		36_HCC	57_CCA	57_HCC	58_CCA	58_HCC	59_CCA	60_CCA	60_HCC	61_CCA	61_HCC	62_CCA	62_HCC	63_CCA	63_HCC	68_CCA
ENSG00000155093	PTPRN2	1.08	0.42	0	0.22	0	0	0.52	0.6	0	0	0	14.99	40.67	1.48	0
