# Supplementary material for: Epigenetic regulation of individual components of combined hepatocellular-cholangiocarcinoma
Source: PLoS One. 2025 May 27;20(5):e0324145. doi: 10.1371/journal.pone.0324145 (PMC12112136; doi:10.1371/journal.pone.0324145)
Supplement: S4 Table — This table displays DMRs identified between HCC and CCA components. (XLSX) [file pone.0324145.s004.xlsx]

## Sheet: diff_regions_norm
Supplementary Table 4. DMRs identified between HCC and CCA components
Chromosome	DMR Start Site	DMR End Site	# of CpGs	% Methylation Difference	P-Value	Q-Value
1	977201	977400	38	-0.257169	3.01671e-92	7.14583e-91
1	1021401	1021600	20	-0.26512	1.81025e-21	6.82608e-21
1	1024801	1025000	22	-0.36485	2.79228e-304	9.41697e-302
1	1049001	1049200	34	-0.279293	9.24394e-219	1.2029e-216
1	1050801	1051000	30	-0.25432	9.3475e-144	4.99398e-142
1	1165601	1165800	16	-0.251938	1.49439e-96	3.85824e-95
1	1309801	1310000	14	-0.253669	1.94593e-64	2.65829e-63
1	1345601	1345800	14	-0.258497	7.30851e-44	5.92143e-43
1	1535201	1535400	30	-0.301446	0	0
1	1535401	1535600	42	-0.434735	0	0
1	1536001	1536200	28	-0.260772	1.31529e-294	4.03257e-292
1	1536201	1536400	18	-0.29115	7.92863e-19	2.65644e-18
1	2213001	2213200	14	-0.260201	3.56053e-49	3.35143e-48
1	2335201	2335400	20	-0.250247	3.54342e-124	1.44123e-122
1	2373001	2373200	14	-0.336271	3.51193e-123	1.41421e-121
1	2491601	2491800	12	-0.256425	3.25128e-33	1.91235e-32
1	2493201	2493400	28	-0.321322	3.03424e-60	3.75983e-59
1	2499001	2499200	24	-0.329521	1.87872e-104	5.53362e-103
1	2503801	2504000	18	-0.266988	6.15693e-29	3.12381e-28
1	2506201	2506400	20	-0.287066	1.66201e-187	1.58077e-185
1	2506601	2506800	12	-0.296381	1.47788e-35	9.40408e-35
1	3125401	3125600	20	0.267445	4.3125e-68	6.40349e-67
1	3740001	3740200	8	0.264799	2.27702e-21	8.54914e-21
1	6236601	6236800	26	-0.286042	4.988e-161	3.47743e-159
1	6317601	6317800	12	-0.253515	2.402e-12	5.61284e-12
1	6455401	6455600	42	-0.256525	1.81345e-273	4.38152e-271
1	7330401	7330600	4	0.274466	4.39061e-12	1.0077e-11
1	9318001	9318200	12	-0.370971	1.0294e-122	4.10645e-121
1	10635601	10635800	16	-0.412716	4.0484e-184	3.72361e-182
1	10779401	10779600	24	-0.271981	2.83813e-221	3.79074e-219
1	11919001	11919200	16	-0.27408	1.40822e-115	5.00798e-114
1	15095001	15095200	8	0.282249	1.02567e-69	1.57978e-68
1	16647401	16647600	34	-0.264214	1.46653e-220	1.94274e-218
1	21260601	21260800	18	-0.269142	2.49185e-58	2.95907e-57
1	21593601	21593800	6	-0.265508	3.39601e-10	6.80564e-10
1	21614801	21615000	10	-0.301227	1.62459e-40	1.19803e-39
1	21639601	21639800	16	-0.343459	3.41757e-64	4.64047e-63
1	21639801	21640000	20	-0.32317	7.54783e-202	8.34593e-200
1	21904801	21905000	4	-0.253843	2.34488e-12	5.48349e-12
1	22007401	22007600	14	-0.300724	2.23603e-70	3.49459e-69
1	22739801	22740000	20	-0.317979	4.82041e-172	3.77701e-170
1	24009201	24009400	12	-0.327237	7.63418e-134	3.56968e-132
1	25568601	25568800	20	-0.427014	3.67097e-45	3.09864e-44
1	25771401	25771600	26	-0.285999	2.60902e-247	4.71372e-245
1	27357401	27357600	24	-0.279241	1.40309e-252	2.69114e-250
1	27549601	27549800	18	-0.253658	7.3666e-270	1.72827e-267
1	30910201	30910400	20	-0.261235	2.32575e-51	2.3223e-50
1	41501601	41501800	18	-0.289272	1.93389e-177	1.62374e-175
1	41956001	41956200	8	-0.25022	9.91969e-10	1.92178e-09
1	43526201	43526400	8	-0.262526	2.6055e-23	1.06338e-22
1	43565801	43566000	48	-0.254398	0	0
1	44645601	44645800	26	0.261292	3.58466e-199	3.85315e-197
1	47434401	47434600	26	-0.328258	1.99737e-149	1.16812e-147
1	50103801	50104000	10	0.262835	3.9602e-40	2.8867e-39
1	53656801	53657000	8	0.313824	6.42562e-27	3.02995e-26
1	53657001	53657200	6	0.303249	6.63982e-24	2.77539e-23
1	62273201	62273400	12	0.260004	1.24347e-33	7.42503e-33
1	77497001	77497200	8	0.2812	2.92218e-23	1.18963e-22
1	79006601	79006800	56	0.262967	1.83824e-43	1.4711e-42
1	92785801	92786000	24	-0.258435	7.21809e-25	3.13884e-24
1	94784001	94784200	16	-0.265607	2.85959e-56	3.23532e-55
1	99078801	99079000	24	0.297258	6.56868e-32	3.69703e-31
1	110226001	110226200	20	0.28078	1.7592e-231	2.63198e-229
1	115263801	115264000	8	0.25922	1.7576e-33	1.04342e-32
1	118072201	118072400	4	-0.304531	2.19553e-16	6.49559e-16
1	151133201	151133400	48	-0.266811	0	0
1	151133401	151133600	28	-0.26638	0	0
1	153567801	153568000	8	-0.284414	1.94848e-64	2.66133e-63
1	166921401	166921600	20	-0.26562	5.32392e-31	2.90788e-30
1	170488801	170489000	10	0.263054	4.03054e-51	4.0004e-50
1	176739801	176740000	4	0.250758	3.93609e-11	8.43807e-11
1	177229801	177230000	26	0.283899	2.14293e-157	1.41823e-155
1	179089801	179090000	16	0.29082	2.23922e-140	1.14566e-138
1	179813201	179813400	8	0.250176	1.43439e-17	4.51344e-17
1	181413201	181413400	44	0.273079	0	0
1	181413401	181413600	40	0.284363	0	0
1	182730601	182730800	10	0.299552	1.94486e-44	1.60482e-43
1	187094201	187094400	14	0.283967	7.05667e-72	1.13552e-70
1	187668401	187668600	2	0.256399	7.27689e-10	1.42317e-09
1	189992801	189993000	6	0.252644	1.14798e-11	2.55944e-11
1	198494801	198495000	10	0.269059	6.00248e-151	3.59616e-149
1	198679801	198680000	24	0.255003	2.53332e-19	8.68144e-19
1	198680201	198680400	22	0.261897	1.68962e-168	1.28774e-166
1	199126201	199126400	12	0.285624	8.65711e-45	7.22007e-44
1	199199401	199199600	4	0.275758	1.79326e-16	5.33471e-16
1	199199601	199199800	4	0.250664	3.06909e-13	7.58788e-13
1	200873201	200873400	50	-0.278784	4.39083e-56	4.94909e-55
1	201332801	201333000	6	0.25697	4.06238e-18	1.31392e-17
1	202008201	202008400	10	-0.270155	4.58508e-55	5.03141e-54
1	202064801	202065000	18	-0.414637	2.23468e-145	1.22048e-143
1	204351001	204351200	18	-0.282271	2.34119e-129	1.0232e-127
1	204618401	204618600	12	0.251429	1.51366e-62	1.9767e-61
1	205038401	205038600	6	0.283162	1.22765e-15	3.49046e-15
1	205349601	205349800	8	0.267386	4.41603e-18	1.42557e-17
1	205427001	205427200	2	0.275296	7.08466e-14	1.8188e-13
1	206790601	206790800	8	0.296583	8.35835e-49	7.80396e-48
1	209628001	209628200	18	0.2836	1.14922e-118	4.29246e-117
1	209652201	209652400	8	-0.258271	5.13441e-73	8.45189e-72
1	209878201	209878400	12	0.283201	7.97166e-61	1.00362e-59
1	211490401	211490600	8	0.257646	1.59789e-25	7.13405e-25
1	214384001	214384200	22	0.269014	1.62572e-124	6.6491e-123
1	214823801	214824000	14	0.252859	2.48445e-32	1.41994e-31
1	223809801	223810000	10	-0.290228	3.7006e-23	1.50116e-22
1	226640001	226640200	16	0.275198	6.51339e-95	1.62764e-93
1	226658801	226659000	12	0.255107	4.69778e-104	1.37469e-102
1	227928201	227928400	8	0.262192	1.41882e-12	3.36495e-12
1	228039001	228039200	6	0.300048	9.46516e-16	2.70921e-15
1	228216401	228216600	26	0.271988	1.51298e-131	6.86056e-130
1	228352001	228352200	14	0.264443	2.1401e-73	3.54814e-72
1	230857201	230857400	16	-0.387776	0	0
1	231694001	231694200	10	0.270049	6.01255e-66	8.50055e-65
1	231784001	231784200	12	0.315113	8.33252e-141	4.28484e-139
1	231844001	231844200	6	0.28027	5.71194e-67	8.24843e-66
1	231949201	231949400	6	0.32538	7.27552e-48	6.61218e-47
1	231960401	231960600	12	0.267493	4.9909e-46	4.31631e-45
1	234659801	234660000	12	-0.37024	3.09723e-70	4.82746e-69
1	239101601	239101800	12	0.254644	1.50693e-49	1.43394e-48
1	240426801	240427000	12	0.287078	3.35011e-30	1.78089e-29
1	240823601	240823800	12	0.255955	6.69034e-47	5.93053e-46
1	241551801	241552000	14	-0.250999	6.06622e-84	1.23305e-82
1	243943001	243943200	10	0.356268	6.36794e-63	8.37675e-62
1	245232601	245232800	18	0.274002	1.3702e-29	7.11518e-29
1	245366801	245367000	18	0.308952	1.77066e-158	1.19034e-156
1	245685201	245685400	28	0.305459	0	0
2	8545001	8545200	20	-0.269291	4.80177e-151	2.8832e-149
2	8645001	8645200	24	-0.260523	1.42965e-278	3.697e-276
2	9097001	9097200	20	0.255773	5.10532e-40	3.71004e-39
2	9914601	9914800	8	-0.284506	6.19975e-48	5.64527e-47
2	10331001	10331200	18	-0.251552	4.81475e-237	7.68651e-235
2	16205001	16205200	12	-0.31874	8.09342e-20	2.83622e-19
2	20213601	20213800	6	0.289172	1.87085e-26	8.66832e-26
2	23524201	23524400	14	-0.293581	3.69516e-100	1.01282e-98
2	27193201	27193400	2	-0.285126	4.80417e-13	1.17399e-12
2	28811001	28811200	48	-0.255393	3.74468e-141	1.93424e-139
2	43844001	43844200	2	0.326185	5.41371e-19	1.82745e-18
2	64511401	64511600	26	-0.257101	2.95062e-67	4.28921e-66
2	72139001	72139200	10	-0.278501	4.06422e-58	4.8023e-57
2	84293801	84294000	4	0.306923	9.67395e-30	5.05494e-29
2	84816001	84816200	2	0.292154	8.13389e-17	2.46253e-16
2	120763801	120764000	4	0.253132	6.90032e-17	2.09754e-16
2	120830001	120830200	8	0.320348	7.2346e-56	8.10476e-55
2	120978401	120978600	24	0.267316	3.35976e-43	2.66817e-42
2	127401201	127401400	24	-0.290135	0	0
2	157882601	157882800	6	-0.263074	3.1857e-56	3.60228e-55
2	195523601	195523800	8	0.251979	1.56202e-55	1.73667e-54
2	198868601	198868800	2	0.303616	6.09443e-14	1.57067e-13
2	201985601	201985800	8	-0.275765	5.39556e-20	1.90664e-19
2	207772601	207772800	14	-0.296214	4.3392e-25	1.90319e-24
2	209813601	209813800	10	0.292719	2.15729e-15	6.05071e-15
2	219481401	219481600	6	0.26438	9.47952e-14	2.41889e-13
2	230794601	230794800	10	-0.27821	9.39809e-84	1.89981e-82
2	237323601	237323800	6	0.263774	1.80186e-45	1.53212e-44
2	237323801	237324000	8	0.25854	1.39204e-26	6.48022e-26
2	237866001	237866200	6	-0.296127	1.40514e-63	1.87801e-62
2	238917401	238917600	8	0.298045	1.63146e-20	5.9062e-20
2	239246201	239246400	26	-0.276619	4.35737e-179	3.73608e-177
2	239246601	239246800	10	-0.318423	9.79304e-13	2.34936e-12
2	241036601	241036800	20	-0.266509	1.197e-137	5.88252e-136
2	241775601	241775800	18	-0.269734	7.78506e-76	1.34872e-74
2	241815001	241815200	42	-0.29494	8.98919e-272	2.15262e-269
2	241816001	241816200	28	-0.269463	2.29438e-163	1.64197e-161
3	4750801	4751000	4	-0.346881	4.94565e-25	2.16356e-24
3	10449601	10449800	20	-0.264175	1.31808e-144	7.13138e-143
3	11290801	11291000	10	-0.305237	1.39576e-53	1.47311e-52
3	11568601	11568800	28	-0.322587	0	0
3	11568801	11569000	22	-0.370807	0	0
3	12464601	12464800	8	-0.413925	2.367e-32	1.35367e-31
3	12768801	12769000	44	-0.251643	5.37608e-226	7.56766e-224
3	12769001	12769200	22	-0.288006	1.89691e-114	6.5952e-113
3	13055001	13055200	16	-0.33487	1.24272e-122	4.95009e-121
3	13214201	13214400	12	-0.268675	1.26255e-30	6.8073e-30
3	13536201	13536400	6	0.285554	1.06371e-17	3.36894e-17
3	14267001	14267200	8	0.293521	8.37349e-31	4.545e-30
3	15325801	15326000	10	0.265199	1.22326e-40	9.05202e-40
3	19749201	19749400	10	0.292262	4.84367e-48	4.4269e-47
3	24934201	24934400	4	0.281688	7.14029e-24	2.97967e-23
3	27194201	27194400	18	-0.380868	1.6878e-288	4.75994e-286
3	37562201	37562400	4	0.283084	2.3513e-10	4.76919e-10
3	40117201	40117400	4	-0.317462	7.62933e-18	2.43414e-17
3	42700801	42701000	2	-0.296843	6.85367e-20	2.41012e-19
3	49686001	49686200	36	-0.273142	4.90122e-154	3.10654e-152
3	49687001	49687200	38	-0.269871	3.16252e-138	1.56751e-136
3	50312201	50312400	30	-0.311611	4.47783e-306	1.52284e-303
3	52288801	52289000	8	0.253185	3.12364e-54	3.35493e-53
3	52794401	52794600	8	0.302796	3.81573e-19	1.29745e-18
3	53496001	53496200	24	-0.371198	3.30342e-24	1.3993e-23
3	55484001	55484200	14	-0.255373	1.72049e-24	7.37586e-24
3	69305201	69305400	2	-0.276355	2.54434e-14	6.70505e-14
3	70035401	70035600	4	0.266592	2.24667e-15	6.29593e-15
3	71071001	71071200	8	-0.326459	3.52345e-17	1.08742e-16
3	74747401	74747600	6	0.254984	4.19164e-19	1.42234e-18
3	99140801	99141000	16	0.294969	9.92444e-14	2.52979e-13
3	100939601	100939800	6	0.257794	4.62518e-22	1.78975e-21
3	105093601	105093800	4	0.291086	2.41805e-11	5.2615e-11
3	126541001	126541200	14	-0.250467	3.87072e-52	3.93193e-51
3	126911801	126912000	6	-0.283843	2.1486e-12	5.03774e-12
3	127799601	127799800	4	-0.251224	3.11639e-19	1.06359e-18
3	128991401	128991600	16	-0.295521	5.92764e-42	4.55765e-41
3	129306401	129306600	12	-0.264065	3.06615e-81	5.91738e-80
3	139105401	139105600	8	0.270838	4.66077e-66	6.60671e-65
3	141938001	141938200	18	-0.258885	1.25465e-128	5.43058e-127
3	156073201	156073400	14	0.253081	1.31205e-110	4.27697e-109
3	156224001	156224200	10	0.307535	2.28635e-108	7.16999e-107
3	172468001	172468200	28	-0.404559	1.32142e-51	1.32749e-50
3	172867801	172868000	24	0.252254	1.37641e-101	3.87368e-100
3	179680601	179680800	16	-0.290319	1.51531e-16	4.52679e-16
3	183491801	183492000	22	-0.255877	0	7.83443e-307
3	184381401	184381600	44	-0.341617	0	0
3	187571801	187572000	2	0.256524	9.62253e-09	1.72502e-08
3	193869601	193869800	40	-0.259835	0	0
3	193870601	193870800	4	-0.33147	4.56333e-47	4.06064e-46
3	193943401	193943600	14	-0.350678	6.77096e-154	4.2749e-152
3	194322401	194322600	18	-0.33007	6.71555e-188	6.43263e-186
3	194351001	194351200	18	0.334893	1.38338380835549e-321	5.4092283169283e-319
3	194351201	194351400	20	0.263163	7.81111e-94	1.91007e-92
3	194723401	194723600	12	-0.260778	1.83556e-31	1.01844e-30
3	194723601	194723800	6	-0.293105	8.02601e-22	3.07573e-21
3	195154601	195154800	10	-0.266596	2.22636e-66	3.18153e-65
3	195209001	195209200	8	0.25059	1.55541e-16	4.64316e-16
3	195849601	195849800	16	-0.27624	5.49453e-90	1.24994e-88
3	195872801	195873000	14	-0.337744	1.05623e-167	7.9527e-166
3	195873601	195873800	18	-0.484994	0	0
3	195874001	195874200	34	-0.343513	7.50428e-281	1.98496e-278
3	195875601	195875800	20	-0.446573	0	0
3	195875801	195876000	20	-0.281651	0	0
3	197027601	197027800	26	-0.286293	1.2121e-130	5.41732e-129
3	197027801	197028000	26	-0.362232	0	0
4	792401	792600	42	-0.26833	2.04648e-73	3.39501e-72
4	804801	805000	50	-0.314365	1.02708e-289	2.969e-287
4	963001	963200	20	-0.398373	4.89269e-241	8.21608e-239
4	3484001	3484200	10	-0.266765	1.63669e-16	4.88095e-16
4	3499601	3499800	6	-0.273161	3.27423e-14	8.57214e-14
4	7329001	7329200	14	-0.253021	2.20843e-65	3.08084e-64
4	8010601	8010800	16	-0.251334	2.72854e-40	2.00061e-39
4	8010801	8011000	10	-0.260502	2.6418e-27	1.26503e-26
4	8473201	8473400	16	-0.25297	3.00366e-52	3.06231e-51
4	9857401	9857600	4	-0.259108	3.45298e-17	1.06649e-16
4	10018601	10018800	18	-0.297406	5.37155e-41	4.01676e-40
4	40857201	40857400	30	-0.270739	4.7453469203473e-311	0
4	52848601	52848800	10	-0.275759	1.27851e-61	1.63998e-60
4	56107201	56107400	4	0.331562	5.04023e-15	1.38525e-14
4	56505401	56505600	30	-0.332318	2.82445e-55	3.12012e-54
4	81427401	81427600	2	-0.277453	3.50487e-09	6.50816e-09
4	107617201	107617400	6	-0.353306	2.56047e-23	1.04558e-22
4	112174401	112174600	6	-0.344548	5.82538e-30	3.06991e-29
4	183912601	183912800	14	0.282875	8.66435e-22	3.31471e-21
4	184803401	184803600	20	0.322129	5.14844e-71	8.15012e-70
5	343401	343600	42	-0.250955	4.41723e-31	2.41886e-30
5	960201	960400	14	-0.256653	5.03759e-110	1.62448e-108
5	1099001	1099200	12	0.285871	4.85249e-95	1.2141e-93
5	1174001	1174200	10	-0.25215	2.28718e-49	2.16633e-48
5	11723801	11724000	18	-0.32474	7.59778e-157	5.01194e-155
5	13410601	13410800	4	0.319835	3.01162e-26	1.38469e-25
5	31326601	31326800	18	0.262915	4.39018e-26	2.00503e-25
5	32913001	32913200	10	0.258256	4.62205e-12	1.05902e-11
5	39362801	39363000	10	0.251291	1.57471e-59	1.9204e-58
5	55903401	55903600	16	-0.266672	2.01051e-127	8.50657e-126
5	58069401	58069600	22	-0.270919	3.81397e-54	4.08878e-53
5	61797001	61797200	10	-0.267442	1.63016e-37	1.10267e-36
5	82968001	82968200	2	0.316206	1.24351e-11	2.765e-11
5	82968201	82968400	4	0.356986	1.58039e-25	7.05864e-25
5	89847601	89847800	4	0.346649	4.56943e-12	1.04736e-11
5	93588001	93588200	40	-0.253112	7.1159e-183	6.41383e-181
5	97542001	97542200	20	0.256779	1.01884e-145	5.60222e-144
5	103953801	103954000	24	0.263136	2.54444e-91	5.92996e-90
5	117406801	117407000	4	0.275781	3.08182e-25	1.36003e-24
5	132095001	132095200	8	-0.26913	9.72866e-13	2.33453e-12
5	134645801	134646000	16	0.336651	7.18955e-93	1.72524e-91
5	139712001	139712200	22	-0.268753	9.85726e-156	6.39301e-154
5	141298201	141298400	4	-0.257622	3.49543e-21	1.3021e-20
5	141514001	141514200	18	-0.255584	2.3899e-86	5.0905e-85
5	168819201	168819400	8	0.252783	4.12445e-33	2.41803e-32
5	168819401	168819600	16	0.272514	6.79908e-72	1.09472e-70
5	168834401	168834600	12	0.286581	7.1006e-38	4.85203e-37
5	172103001	172103200	12	-0.282258	1.43098e-42	1.11896e-41
5	172103201	172103400	14	-0.319886	2.05772e-46	1.799e-45
5	173201801	173202000	14	-0.271479	5.59725e-29	2.84521e-28
5	174601001	174601200	10	0.277455	3.26749e-59	3.95499e-58
5	175446401	175446600	12	0.276884	2.62761e-46	2.28835e-45
5	177327601	177327800	12	-0.272888	1.727e-34	1.06138e-33
5	177328201	177328400	20	-0.320035	0	0
5	177403401	177403600	48	-0.251104	5.06985e-72	8.18906e-71
5	177609801	177610000	14	-0.255402	3.07103e-58	3.63672e-57
6	1630601	1630800	6	-0.371733	8.48948e-28	4.13964e-27
6	1630801	1631000	8	-0.377075	3.46533e-25	1.52595e-24
6	9942001	9942200	14	0.259275	3.41951e-89	7.66903e-88
6	10171801	10172000	26	0.285515	8.25693e-242	1.39815e-239
6	11215801	11216000	12	-0.267652	1.70236e-122	6.77098e-121
6	12288401	12288600	18	-0.296703	2.66478e-101	7.45035e-100
6	28754401	28754600	14	0.258534	2.92582e-29	1.50245e-28
6	31111601	31111800	6	0.269915	4.32668e-18	1.39734e-17
6	31283801	31284000	14	0.270121	1.93925e-28	9.67116e-28
6	33684401	33684600	8	0.408929	7.67032e-90	1.74099e-88
6	43284001	43284200	28	-0.263683	2.68372e-73	4.44122e-72
6	43577801	43578000	30	-0.277714	6.98409e-199	7.48733e-197
6	43645201	43645400	38	-0.253658	7.65161e-157	5.04334e-155
6	43923601	43923800	10	-0.278152	1.48603e-57	1.73251e-56
6	45747001	45747200	4	0.271076	1.87302e-26	8.67738e-26
6	52589601	52589800	8	0.286926	2.64166e-64	3.59475e-63
6	56663601	56663800	4	-0.341316	2.79355e-50	2.7079e-49
6	74255001	74255200	22	0.251125	3.40127e-46	2.95703e-45
6	74484401	74484600	10	0.277068	3.05429e-69	4.65915e-68
6	74484601	74484800	8	0.31	1.68688e-43	1.35131e-42
6	85036401	85036600	16	0.353786	6.35366e-56	7.13267e-55
6	133553001	133553200	8	0.25844	1.59213e-29	8.24962e-29
6	136068401	136068600	22	-0.385914	3.96505e-115	1.39962e-113
6	150146601	150146800	6	0.255144	2.30852e-10	4.68464e-10
6	153576201	153576400	34	-0.256674	1.15332e-53	1.22057e-52
6	169157401	169157600	8	0.269458	8.58921e-09	1.54636e-08
7	1538401	1538600	26	-0.26163	2.87311e-15	8.009e-15
7	1538601	1538800	18	-0.265357	2.19087e-173	1.74709e-171
7	6396401	6396600	16	-0.252634	1.49663e-27	7.23292e-27
7	17128201	17128400	10	-0.264535	4.74448e-51	4.6946e-50
7	23710001	23710200	32	-0.351185	0	0
7	31085401	31085600	10	0.250507	1.66981e-37	1.12864e-36
7	41469601	41469800	10	-0.276896	4.84421e-26	2.20809e-25
7	48090201	48090400	36	-0.253092	7.50833e-216	9.55542e-214
7	50917801	50918000	4	0.250641	2.6599e-13	6.60225e-13
7	55411801	55412000	6	0.286945	3.31884e-74	5.58476e-73
7	55412001	55412200	18	0.28808	4.25159e-18	1.37336e-17
7	72681801	72682000	20	-0.283269	2.80137e-195	2.88845e-193
7	73707201	73707400	8	-0.301724	2.00093e-115	7.1002e-114
7	73964801	73965000	2	0.323214	1.67176e-15	4.71948e-15
7	74211601	74211800	14	-0.261248	7.46191e-37	4.95096e-36
7	77002201	77002400	16	-0.262397	9.30825e-12	2.08834e-11
7	79977801	79978000	28	0.272045	3.09345e-276	7.80013e-274
7	82182801	82183000	18	0.268404	3.6949e-62	4.78887e-61
7	82183001	82183200	4	0.314534	1.36236e-14	3.6496e-14
7	88184801	88185000	6	-0.265822	6.53203e-43	5.14603e-42
7	88185001	88185200	4	-0.319149	9.60535e-39	6.74291e-38
7	100633201	100633400	38	-0.289568	0	0
7	100866201	100866400	30	-0.303932	0	0
7	102234201	102234400	12	0.280834	6.79168e-69	1.02751e-67
7	102307401	102307600	10	-0.256178	2.00074e-88	4.42338e-87
7	106868001	106868200	40	0.270774	1.28128e-49	1.22224e-48
7	114838201	114838400	18	0.283081	1.24794e-23	5.1614e-23
7	116210801	116211000	38	0.315785	0	0
7	129203201	129203400	4	0.277797	3.00048e-16	8.81904e-16
7	129824801	129825000	22	-0.257695	4.61042e-120	1.77445e-118
7	130141401	130141600	20	-0.288675	9.12105e-181	7.99847e-179
7	131630601	131630800	4	0.278107	1.11636e-09	2.15447e-09
7	137882401	137882600	8	-0.412473	3.59194e-79	6.67735e-78
7	138976201	138976400	14	-0.314685	4.52549e-129	1.9725e-127
7	142480401	142480600	20	0.288175	4.44182e-31	2.43199e-30
7	148908401	148908600	8	0.373606	3.31731e-34	2.01973e-33
7	149144801	149145000	12	-0.279356	1.22697e-53	1.297e-52
7	151115801	151116000	20	-0.27255	2.7131e-153	1.69443e-151
7	151125801	151126000	40	-0.339004	0	0
7	151126001	151126200	46	-0.288281	5.11855e-135	2.43704e-133
7	151689601	151689800	14	-0.259963	4.21966e-113	1.43625e-111
7	151861801	151862000	6	0.258232	2.75914e-14	7.25576e-14
7	155804001	155804200	40	-0.254357	0	0
7	155922001	155922200	12	-0.287129	1.1643e-49	1.11196e-48
7	156143201	156143400	34	0.269042	1.09664e-206	1.26803e-204
7	156446001	156446200	6	0.291732	3.16126e-11	6.82018e-11
7	157669001	157669200	12	0.257558	3.31518e-30	1.76255e-29
7	157864201	157864400	12	0.265763	6.30857e-22	2.42735e-21
7	158372201	158372400	14	0.262455	2.71899e-39	1.94172e-38
8	1798001	1798200	16	-0.264914	1.10291e-17	3.49051e-17
8	11708001	11708200	14	-0.250807	5.41834e-59	6.53009e-58
8	11709001	11709200	24	-0.287201	1.0486e-257	2.11656e-255
8	11709201	11709400	34	-0.27307	3.38478e-281	8.98242e-279
8	16760801	16761000	18	0.264399	9.54045e-97	2.47026e-95
8	67699201	67699400	6	0.250221	1.21638e-18	4.03829e-18
8	71841801	71842000	20	0.303656	3.73691e-96	9.57775e-95
8	81501801	81502000	6	0.345495	2.62595e-13	6.52077e-13
8	82192401	82192600	38	0.272226	0	0
8	94119601	94119800	6	0.270333	3.27022e-26	1.50154e-25
8	94299401	94299600	6	0.260857	1.16693e-47	1.05474e-46
8	99770601	99770800	8	0.336593	6.06205e-39	4.28676e-38
8	110121001	110121200	16	0.260181	1.10162e-89	2.49344e-88
8	119307001	119307200	8	0.254597	5.0799e-24	2.13394e-23
8	120291401	120291600	12	0.266581	3.03906e-52	3.09762e-51
8	123833601	123833800	4	0.30354	1.40815e-21	5.33493e-21
8	124478801	124479000	16	0.294218	6.24562e-114	2.1539e-112
8	125282401	125282600	8	0.295467	1.11146e-17	3.51689e-17
8	126437801	126438000	6	0.286127	8.64676e-15	2.34321e-14
8	127664401	127664600	12	0.278013	2.72653e-20	9.76916e-20
8	128120601	128120800	4	-0.272059	2.21809e-13	5.53328e-13
8	129001001	129001200	12	0.282915	5.24008e-42	4.03436e-41
8	130491601	130491800	6	-0.260681	3.86578e-14	1.00817e-13
8	131343001	131343200	16	0.286898	2.05831e-126	8.61872e-125
8	133756001	133756200	8	0.330057	5.23368e-17	1.60078e-16
8	138589401	138589600	4	0.269769	1.36083e-15	3.86029e-15
8	139294601	139294800	12	0.281095	3.9783e-21	1.47891e-20
8	140596601	140596800	8	-0.280039	1.86413e-37	1.25841e-36
8	140596801	140597000	20	-0.26191	5.07417e-268	1.16347e-265
8	141206601	141206800	10	-0.32224	3.4482e-96	8.84901e-95
8	141206801	141207000	10	-0.292084	3.80685e-107	1.16981e-105
8	141301201	141301400	4	0.254505	1.35887e-45	1.1591e-44
8	143261601	143261800	32	-0.314675	0	0
8	143262001	143262200	30	-0.282531	1.60166131405559e-315	5.89266272766797e-313
8	143950801	143951000	36	-0.283517	0	0
8	144108001	144108200	34	-0.300441	1.28804e-186	1.2165e-184
8	144266601	144266800	68	-0.271359	0	0
9	576801	577000	6	0.31572	4.43449e-57	5.11584e-56
9	13531601	13531800	8	0.284483	3.6994e-20	1.31693e-19
9	20515001	20515200	18	0.266993	5.86312e-81	1.12669e-79
9	35689601	35689800	28	-0.375724	0	0
9	36898801	36899000	8	0.267518	1.74078e-14	4.63255e-14
9	66939001	66939200	10	0.414655	3.61484e-43	2.86708e-42
9	81693201	81693400	20	-0.258708	9.64559e-40	6.9632e-39
9	84449801	84450000	12	0.257877	2.52818e-35	1.59507e-34
9	85269801	85270000	10	0.320071	3.45253e-13	8.50861e-13
9	87011601	87011800	28	0.270394	3.05221e-84	6.23538e-83
9	87084001	87084200	18	0.266294	7.62137e-80	1.4366e-78
9	89363201	89363400	4	-0.2508	4.56759e-17	1.4016e-16
9	109167201	109167400	36	-0.25398	4.81775e-53	5.02705e-52
9	121698601	121698800	32	-0.278414	3.2929e-155	2.12373e-153
9	121887801	121888000	4	-0.339838	8.79777e-17	2.65865e-16
9	123339601	123339800	24	-0.255672	5.05021e-76	8.79442e-75
9	125328801	125329000	40	-0.290338	2.31072e-196	2.41641e-194
9	127519601	127519800	8	-0.262407	1.83971e-45	1.56381e-44
9	128077201	128077400	36	-0.283699	6.25416e-290	1.81438e-287
9	128103401	128103600	10	0.277317	8.71611e-24	3.62455e-23
9	128455201	128455400	18	-0.328057	5.7082e-77	1.01343e-75
9	131080401	131080600	6	0.258182	6.55125e-09	1.19103e-08
9	133562401	133562600	62	-0.258638	1.00855e-180	8.8346e-179
9	133665801	133666000	14	-0.26516	2.71887e-52	2.7751e-51
9	133711201	133711400	4	-0.251823	6.13086e-14	1.57975e-13
9	133711401	133711600	12	-0.267678	3.9038e-34	2.3704e-33
9	133978801	133979000	10	0.251256	2.22351e-48	2.05189e-47
9	134065601	134065800	14	-0.296285	3.2231e-31	1.77287e-30
9	134220601	134220800	16	0.273474	1.87161e-44	1.54517e-43
9	134688401	134688600	14	0.301969	7.20137e-13	1.7416e-12
9	136050801	136051000	24	-0.266196	0	0
9	136053201	136053400	12	-0.264458	5.60778e-66	7.93106e-65
9	136053401	136053600	12	-0.259763	9.0796e-73	1.48826e-71
9	136336801	136337000	26	-0.277931	3.50912e-179	3.01516e-177
9	136371001	136371200	18	-0.276104	4.36189e-127	1.83977e-125
9	136568401	136568600	14	-0.256581	6.05285e-66	8.55453e-65
9	136854801	136855000	8	-0.258432	5.15005e-33	3.00993e-32
9	137217001	137217200	16	-0.268011	4.15956e-51	4.12541e-50
9	137278601	137278800	50	-0.261801	1.96339e-254	3.82011e-252
9	137371201	137371400	38	-0.295823	0	0
9	137495001	137495200	30	-0.281857	1.18307e-294	3.64099e-292
9	137498201	137498400	24	-0.317072	1.51965e-226	2.15037e-224
9	137513801	137514000	18	-0.359614	3.7813e-147	2.12246e-145
10	805401	805600	36	-0.25772	0	0
10	3207401	3207600	12	0.263913	3.00147e-52	3.06046e-51
10	3239001	3239200	10	0.275579	2.03847e-13	5.09822e-13
10	7190001	7190200	16	0.252329	3.47945e-40	2.54107e-39
10	11662601	11662800	6	-0.255996	1.14816e-25	5.16174e-25
10	14376601	14376800	10	0.264127	9.35681e-09	1.6794e-08
10	14471401	14471600	16	0.276608	8.08336e-119	3.03042e-117
10	17224601	17224800	24	0.261491	7.39276e-161	5.14064e-159
10	20578801	20579000	8	0.252331	2.7314e-13	6.77514e-13
10	21057201	21057400	4	0.330067	1.98196e-18	6.51373e-18
10	21145801	21146000	8	0.257873	1.2194e-11	2.71268e-11
10	26264401	26264600	14	0.269441	3.24427e-56	3.66646e-55
10	30501201	30501400	4	-0.27055	3.39988e-18	1.10379e-17
10	43695801	43696000	18	0.251708	6.14969e-36	3.96524e-35
10	44982001	44982200	10	-0.367016	7.74482e-115	2.71606e-113
10	45443601	45443800	28	-0.303757	0	0
10	45443801	45444000	36	-0.363596	0	0
10	45676401	45676600	8	-0.324352	2.74534e-17	8.52449e-17
10	47368601	47368800	24	0.259269	1.16423e-196	1.22063e-194
10	47411801	47412000	6	0.258933	1.91885e-71	3.06456e-70
10	67818801	67819000	8	-0.374878	1.65902e-37	1.12153e-36
10	70323801	70324000	20	0.417785	2.56834e-138	1.27457e-136
10	71835401	71835600	10	0.331231	1.71904e-16	5.12086e-16
10	81785201	81785400	16	0.25841	2.59851e-30	1.38681e-29
10	81863001	81863200	8	0.255151	1.18047e-63	1.58217e-62
10	89593001	89593200	2	0.262879	1.25685e-19	4.36437e-19
10	97308601	97308800	12	0.257912	9.68199e-28	4.71148e-27
10	101879801	101880000	6	-0.37647	9.11197e-32	5.10432e-31
10	103081001	103081200	4	-0.251096	6.71753e-09	1.22019e-08
10	103692801	103693000	28	-0.288611	4.05288e-232	6.08609e-230
10	103693201	103693400	52	-0.254911	0	0
10	112811401	112811600	34	-0.259655	6.64536e-261	1.39346e-258
10	114358601	114358800	12	0.340746	1.65753e-35	1.05216e-34
10	114358801	114359000	10	0.379865	3.01179e-22	1.17374e-21
10	119241001	119241200	18	0.282195	8.84081e-73	1.44971e-71
10	121978601	121978800	26	-0.339483	4.68828e-104	1.3724e-102
10	124478601	124478800	20	0.265324	5.56609e-125	2.28574e-123
10	124566001	124566200	16	-0.25699	1.84523e-31	1.02374e-30
10	128611001	128611200	6	0.281483	6.5075e-63	8.55756e-62
10	131749401	131749600	12	-0.262981	1.90776e-09	3.61592e-09
10	132138201	132138400	50	-0.278626	0	0
10	133219201	133219400	10	-0.250328	1.35018e-35	8.60707e-35
10	133358601	133358800	12	0.310892	1.34629e-108	4.23839e-107
10	133372201	133372400	8	0.285074	4.56679e-29	2.32945e-28
10	133442601	133442800	10	-0.298895	2.82284e-21	1.05558e-20
11	433601	433800	24	0.276643	1.06011e-90	2.44112e-89
11	726601	726800	30	-0.263585	1.32184e-283	3.55447e-281
11	824601	824800	42	-0.265573	0	0
11	1126001	1126200	8	0.252037	5.18431e-27	2.45204e-26
11	1153401	1153600	10	-0.25776	8.24233e-48	7.47725e-47
11	1486001	1486200	18	-0.260243	6.37186e-155	4.08345e-153
11	1855001	1855200	14	0.261473	1.52644e-49	1.45216e-48
11	2415201	2415400	38	-0.258791	2.90845e-34	1.77601e-33
11	2536001	2536200	18	0.275769	3.91926e-24	1.65506e-23
11	2603601	2603800	14	0.251207	1.26666e-09	2.43391e-09
11	2797001	2797200	26	0.263732	4.3309e-55	4.75765e-54
11	2802601	2802800	8	0.255298	4.32427e-65	5.99019e-64
11	11404801	11405000	4	-0.252487	8.9983e-13	2.16312e-12
11	19388801	19389000	2	0.358719	8.37818e-17	2.53526e-16
11	23046001	23046200	18	0.273074	2.00453e-38	1.39447e-37
11	29084001	29084200	4	0.275135	1.09854e-09	2.12119e-09
11	46363401	46363600	16	-0.283497	2.45726e-137	1.20103e-135
11	46385401	46385600	32	-0.28848	0	0
11	47378001	47378200	16	-0.357486	6.88632e-35	4.28029e-34
11	60020401	60020600	32	0.323564	0	0
11	60092201	60092400	4	0.306423	6.8833e-12	1.55838e-11
11	60366601	60366800	24	0.275435	2.89483e-62	3.75733e-61
11	63999601	63999800	40	-0.280335	0	0
11	64000001	64000200	22	-0.250044	1.72235e-194	1.76465e-192
11	64000801	64001000	32	-0.296602	6.63329e-210	7.9072e-208
11	64001001	64001200	42	-0.327326	0	0
11	64353001	64353200	24	-0.344021	1.47216e-176	1.21588e-174
11	65539601	65539800	48	-0.265532	0	0
11	65646801	65647000	54	-0.389369	6.8246e-227	9.67397e-225
11	65867801	65868000	24	-0.270524	6.6209e-175	5.40218e-173
11	66316401	66316600	28	-0.339883	5.49444e-231	8.20518e-229
11	66364401	66364600	6	-0.296987	3.71693e-12	8.57557e-12
11	67549001	67549200	14	0.267974	2.45334e-41	1.85236e-40
11	67963201	67963400	12	0.255556	1.00062e-26	4.6853e-26
11	68013801	68014000	8	-0.312272	1.6371e-37	1.10727e-36
11	68381601	68381800	6	-0.312131	9.14906e-16	2.62105e-15
11	69298001	69298200	16	-0.338406	1.11696e-77	2.01486e-76
11	69755601	69755800	18	0.260955	7.5509e-64	1.0176e-62
11	69923601	69923800	8	0.260252	9.25227e-32	5.18077e-31
11	69958201	69958400	10	0.265108	1.75052e-39	1.25587e-38
11	69960201	69960400	10	0.257231	9.4328e-95	2.34704e-93
11	70033001	70033200	14	0.323902	2.4489e-114	8.49976e-113
11	73185801	73186000	12	-0.291143	1.92182e-13	4.81482e-13
11	73388601	73388800	16	-0.324377	2.97459e-77	5.31721e-76
11	88317001	88317200	18	-0.375366	3.09171e-74	5.20906e-73
11	94545201	94545400	30	-0.293009	0	0
11	94545401	94545600	46	-0.330655	0	0
11	94545601	94545800	22	-0.374916	8.80327e-218	1.13642e-215
11	96184001	96184200	10	-0.253933	2.89187e-28	1.43371e-27
11	96486401	96486600	6	0.286728	1.47741e-30	7.94353e-30
11	102792601	102792800	10	-0.265195	4.4494e-79	8.26186e-78
11	104422601	104422800	26	0.318797	1.05488e-188	1.01766e-186
11	114631601	114631800	8	-0.302665	1.54521e-22	6.10035e-22
11	121465801	121466000	12	-0.295882	3.50728e-39	2.49627e-38
11	125328601	125328800	6	0.286957	7.73943e-26	3.49843e-25
11	130462601	130462800	10	0.391367	1.22148e-90	2.80711e-89
11	130474001	130474200	14	0.295082	3.53342e-99	9.53318e-98
12	203401	203600	56	-0.3749	0	0
12	203801	204000	46	-0.270946	1.11835e-256	2.21318e-254
12	534801	535000	16	0.25132	5.92435e-135	2.81738e-133
12	2679401	2679600	26	0.251096	1.60856e-100	4.43602e-99
12	3097801	3098000	4	0.264025	1.053e-16	3.17077e-16
12	3098001	3098200	14	0.260819	5.25698e-119	1.97723e-117
12	11656601	11656800	8	-0.253974	1.80067e-21	6.79057e-21
12	13955601	13955800	2	0.260592	2.14459e-12	5.02906e-12
12	27120001	27120200	10	-0.265076	2.96895e-49	2.80306e-48
12	27250801	27251000	12	-0.348301	7.04696e-155	4.50894e-153
12	27307001	27307200	6	-0.270109	5.74196e-34	3.46806e-33
12	31078601	31078800	16	-0.33275	2.17956e-23	8.93779e-23
12	31078801	31079000	22	-0.485091	0	0
12	52399801	52400000	6	0.272097	4.21928e-20	1.4985e-19
12	56727001	56727200	20	0.274809	1.97731e-59	2.40558e-58
12	57231601	57231800	6	0.256748	2.2093e-14	5.84268e-14
12	70042201	70042400	32	-0.264222	6.21105e-119	2.33174e-117
12	75248001	75248200	10	0.278398	1.64835e-10	3.38005e-10
12	82102601	82102800	8	0.251124	1.29249e-15	3.66978e-15
12	97218601	97218800	4	0.31468	1.64176e-16	4.89572e-16
12	113070401	113070600	6	-0.298519	2.06594e-18	6.78367e-18
12	117284201	117284400	10	0.261324	2.68798e-32	1.53388e-31
12	124592201	124592400	6	-0.253481	7.26077e-11	1.52682e-10
12	131219601	131219800	8	0.274353	2.69348e-52	2.75022e-51
12	131902201	131902400	2	-0.258264	5.06495e-14	1.31199e-13
13	20420201	20420400	18	-0.349902	4.47855e-86	9.4844e-85
13	22874201	22874400	18	0.338772	9.19659e-33	5.33524e-32
13	22874401	22874600	16	0.259772	1.11989e-17	3.54341e-17
13	24386201	24386400	8	0.286906	5.92432e-51	5.84988e-50
13	43247801	43248000	16	0.297043	5.66096e-28	2.77949e-27
13	45687601	45687800	6	0.279865	3.06886e-26	1.41061e-25
13	45713401	45713600	18	0.251857	2.16912e-17	6.76825e-17
13	45713601	45713800	26	0.250269	2.9326e-276	7.41764e-274
13	110245801	110246000	12	0.260371	1.49983e-36	9.86399e-36
14	37070801	37071000	6	0.274209	6.11012e-22	2.35222e-21
14	98956401	98956600	10	0.264752	2.8841e-38	1.99589e-37
14	101222001	101222200	6	0.255462	1.70093e-09	3.2364e-09
14	101403601	101403800	8	0.284416	2.49933e-11	5.43295e-11
14	104301401	104301600	6	-0.265058	1.97225e-17	6.16563e-17
14	105176201	105176400	16	-0.276991	7.85058e-18	2.50325e-17
15	29054201	29054400	22	0.263553	1.09785e-14	2.95716e-14
15	30923601	30923800	12	-0.269869	8.59883e-47	7.59483e-46
15	31223601	31223800	18	-0.303	1.01443e-224	1.40837e-222
15	32093601	32093800	2	0.289302	2.80694e-13	6.95888e-13
15	40769001	40769200	8	-0.302292	1.59048e-81	3.08788e-80
15	50811801	50812000	28	-0.357421	2.71179e-230	3.99804e-228
15	68370801	68371000	10	0.282159	1.38258e-33	8.2417e-33
15	70062401	70062600	30	-0.273337	8.44457e-292	2.50368e-289
15	70492801	70493000	4	-0.286127	7.14379e-36	4.59524e-35
15	77031201	77031400	8	0.272893	4.1866e-51	4.15122e-50
15	95185201	95185400	6	0.277973	3.5184e-27	1.67508e-26
15	100844801	100845000	14	0.250267	9.93905e-75	1.68864e-73
15	101053201	101053400	32	0.264814	4.14678e-135	1.97668e-133
15	101482001	101482200	18	-0.260657	1.65009e-67	2.41472e-66
16	555201	555400	36	-0.262153	1.50585e-177	1.2683e-175
16	796401	796600	20	-0.339124	5.7209e-56	6.42947e-55
16	1444201	1444400	16	-0.287962	1.13929e-112	3.84385e-111
16	1543201	1543400	8	-0.325787	8.45016e-59	1.01327e-57
16	1979801	1980000	24	-0.260889	4.21115e-98	1.11498e-96
16	2091401	2091600	60	-0.25192	0	0
16	2091601	2091800	26	-0.433317	8.17741e-268	1.86972e-265
16	2179001	2179200	82	-0.278251	0	0
16	2179601	2179800	32	-0.41765	0	0
16	2179801	2180000	34	-0.29236	0	0
16	4680801	4681000	18	-0.269975	6.89311e-100	1.88172e-98
16	9908001	9908200	10	0.253236	1.72544e-53	1.81845e-52
16	11391801	11392000	10	-0.252271	1.92008e-77	3.44593e-76
16	11498201	11498400	12	-0.280724	8.81472e-93	2.11209e-91
16	27624801	27625000	6	0.259021	2.48689e-27	1.19226e-26
16	47094401	47094600	16	0.293506	5.43567e-56	6.11485e-55
16	67000401	67000600	34	-0.274038	9.23442e-56	1.03208e-54
16	68926201	68926400	16	0.287637	5.97386e-75	1.01902e-73
16	68992801	68993000	14	-0.294753	4.89264e-32	2.76776e-31
16	69925001	69925200	24	-0.267127	3.36586e-63	4.45516e-62
16	75179801	75180000	8	0.257252	6.8793e-25	2.9949e-24
16	75239601	75239800	14	-0.326724	7.96782e-20	2.79329e-19
16	75481401	75481600	6	0.362805	9.69855e-21	3.54515e-20
16	75494201	75494400	6	0.27436	1.81762e-20	6.56691e-20
16	75550801	75551000	16	0.350094	2.60984e-145	1.42441e-143
16	75731401	75731600	14	0.277891	1.77023e-81	3.43274e-80
16	83935601	83935800	24	-0.292518	1.01944e-152	6.27956e-151
16	84934001	84934200	18	0.250919	1.38319e-87	3.02092e-86
16	85371001	85371200	22	-0.328273	3.34504e-134	1.57117e-132
16	85403201	85403400	16	-0.269397	7.59736e-58	8.9185e-57
16	85848401	85848600	18	0.277165	3.92279e-42	3.03287e-41
16	85891801	85892000	10	-0.309737	5.44823e-27	2.57447e-26
16	88151201	88151400	34	-0.251961	7.21778e-270	1.69828e-267
16	88268801	88269000	10	0.306923	7.53532e-59	9.04373e-58
16	88462201	88462400	12	-0.272648	8.14124e-68	1.20028e-66
16	88465401	88465600	8	-0.268198	2.86157e-20	1.02403e-19
16	88471801	88472000	20	-0.3115	3.64264e-204	4.12357e-202
16	88474001	88474200	30	-0.267342	1.75758e-212	2.15217e-210
16	88523801	88524000	44	-0.270254	1.61051e-177	1.35504e-175
16	89910201	89910400	18	-0.265747	9.21661e-122	3.61957e-120
17	2396601	2396800	18	-0.280461	6.97033e-103	2.00277e-101
17	2396801	2397000	22	-0.258021	1.05734e-176	8.77755e-175
17	4719801	4720000	6	-0.253519	1.73113e-18	5.7072e-18
17	6107601	6107800	10	0.267604	1.69713e-23	6.98851e-23
17	6894001	6894200	24	-0.25905	1.33548e-108	4.20763e-107
17	6894201	6894400	24	-0.308503	1.55917e-60	1.94602e-59
17	14212001	14212200	18	-0.285644	1.33667e-97	3.50131e-96
17	17698801	17699000	6	-0.367604	1.93099e-21	7.27153e-21
17	21255201	21255400	8	0.276072	7.37167e-11	1.54941e-10
17	21413201	21413400	4	0.258084	1.09919e-14	2.96038e-14
17	31009001	31009200	26	-0.260637	4.35274e-76	7.58964e-75
17	35482601	35482800	10	0.275612	1.7999e-65	2.5144e-64
17	36753001	36753200	6	0.25053	3.25396e-30	1.73046e-29
17	39662801	39663000	24	-0.259118	0	0
17	39680001	39680200	6	-0.272112	2.46326e-19	8.4453e-19
17	41464001	41464200	12	0.304166	5.29269e-52	5.36158e-51
17	77426201	77426400	16	-0.335759	1.34763e-85	2.82511e-84
17	77426401	77426600	12	-0.317824	1.68002e-137	8.23129e-136
17	78172401	78172600	6	-0.252681	2.36041e-35	1.49166e-34
17	78854601	78854800	10	0.255794	5.47971e-14	1.41621e-13
17	79834001	79834200	50	-0.293168	0	0
17	79834601	79834800	36	-0.28022	7.13645e-219	9.31653e-217
17	79920801	79921000	4	-0.293554	1.57369e-16	4.69637e-16
17	79921001	79921200	14	-0.260987	1.13309e-77	2.04305e-76
17	80278001	80278200	6	-0.25309	3.43734e-36	2.23469e-35
17	81050201	81050400	20	-0.291113	9.97282e-113	3.36754e-111
17	81087401	81087600	16	-0.263203	3.02199e-82	5.94701e-81
17	81577401	81577600	10	-0.309199	5.50276e-45	4.61835e-44
17	82095801	82096000	8	0.317879	3.14048e-32	1.78844e-31
17	82440601	82440800	14	-0.321189	3.33856e-47	2.98194e-46
17	82440801	82441000	16	-0.274361	3.45849e-36	2.24807e-35
17	82736601	82736800	16	0.309594	6.07625e-89	1.35635e-87
18	3215201	3215400	10	-0.258214	2.37622e-53	2.49651e-52
18	3790401	3790600	4	0.271348	6.93101e-16	1.9992e-15
18	10485201	10485400	8	0.271836	6.02226e-34	3.63491e-33
18	10726201	10726400	38	-0.30596	0	0
18	11917601	11917800	6	-0.289558	1.25038e-33	7.4652e-33
18	13136201	13136400	20	-0.267853	1.83557e-133	8.56319e-132
18	13611801	13612000	26	-0.30377	2.26499e-220	2.99068e-218
18	13612001	13612200	18	-0.28001	2.56914135837448e-322	1.00942552101825e-319
18	22172201	22172400	42	-0.274174	0	0
18	22178201	22178400	22	-0.395888	3.68215e-188	3.5312e-186
18	23545401	23545600	8	0.266392	1.93333e-71	3.08707e-70
18	24604601	24604800	8	0.257849	9.37736e-30	4.90344e-29
18	27922001	27922200	14	-0.266129	1.08784e-57	1.27222e-56
18	48790601	48790800	26	-0.290715	1.52544e-268	3.51763e-266
18	57759601	57759800	18	-0.31759	6.54099e-133	3.02703e-131
18	76459801	76460000	16	-0.251476	6.40548e-74	1.07076e-72
18	79402201	79402400	14	0.27933	2.42828e-42	1.88659e-41
19	602601	602800	12	-0.254778	7.15621e-143	3.77837e-141
19	613601	613800	26	-0.272143	2.01391e-139	1.01183e-137
19	613801	614000	50	-0.300364	0	0
19	616601	616800	44	-0.295003	3.98944e-257	7.97298e-255
19	643401	643600	46	-0.341354	0	0
19	869201	869400	20	-0.267564	6.38891e-113	2.1673e-111
19	869401	869600	12	-0.308967	2.54829e-45	2.15842e-44
19	869601	869800	14	-0.346939	1.2969e-69	1.993e-68
19	872601	872800	14	-0.267617	2.58146e-48	2.37733e-47
19	908601	908800	8	-0.277048	5.59742e-71	8.85046e-70
19	949201	949400	18	-0.284374	1.13938e-40	8.44133e-40
19	2276201	2276400	36	-0.250576	0	0
19	2791001	2791200	20	0.29604	2.51139e-108	7.86353e-107
19	3055601	3055800	14	-0.422855	6.39451e-141	3.29035e-139
19	3055801	3056000	18	-0.354064	5.67448e-269	1.32134e-266
19	3576801	3577000	44	-0.285179	1.60874e-128	6.9409e-127
19	4327201	4327400	26	-0.261169	1.46136e-98	3.90502e-97
19	4374401	4374600	14	-0.318526	7.6294e-211	9.1757e-209
19	4455401	4455600	8	-0.273589	6.61361e-11	1.39464e-10
19	4536601	4536800	10	0.292168	1.36261e-19	4.72254e-19
19	4543001	4543200	34	-0.252555	6.00745e-117	2.18536e-115
19	4543801	4544000	54	-0.292943	0	0
19	4697401	4697600	18	-0.335033	8.43636e-60	1.03649e-58
19	6271401	6271600	10	0.293609	2.09406e-32	1.20012e-31
19	7159201	7159400	6	-0.280207	2.15599e-13	5.3825e-13
19	9054001	9054200	6	0.309171	6.84568e-46	5.8952e-45
19	9054201	9054400	10	0.257058	4.02635e-33	2.3612e-32
19	11236601	11236800	14	0.270336	3.75444e-106	1.13985e-104
19	11236801	11237000	20	0.269554	1.64402e-173	1.3188e-171
19	12766001	12766200	34	-0.349967	0	0
19	12766201	12766400	20	-0.25125	2.6086e-222	3.519e-220
19	13079601	13079800	12	-0.263101	4.93941e-106	1.49512e-104
19	13817601	13817800	12	-0.285313	1.02955e-16	3.1013e-16
19	18155801	18156000	32	-0.262652	2.65657e-145	1.44894e-143
19	18156001	18156200	36	-0.308898	0	0
19	18660201	18660400	18	-0.410667	0	0
19	18660401	18660600	32	-0.398097	0	0
19	27636201	27636400	2	0.25839	7.30145e-10	1.42776e-09
19	35043601	35043800	8	0.254323	3.42951e-13	8.45341e-13
19	37334201	37334400	28	-0.260736	2.90781e-142	1.52336e-140
19	38386601	38386800	32	-0.259738	0	0
19	38719401	38719600	14	-0.361225	5.46194e-54	5.82925e-53
19	38719601	38719800	14	-0.323861	1.46877e-153	9.22283e-152
19	38770201	38770400	50	-0.260199	0	0
19	38773601	38773800	10	-0.286067	4.05406e-96	1.0384e-94
19	48613001	48613200	24	-0.321486	3.40983e-97	8.88006e-96
19	49534201	49534400	66	-0.353823	1.28402e-270	3.03886e-268
19	55210601	55210800	10	-0.255588	3.20975e-23	1.30492e-22
19	56106601	56106800	22	-0.250989	3.84828e-127	1.62398e-125
20	9194601	9194800	8	0.257314	8.61228e-09	1.55037e-08
20	19975001	19975200	22	-0.271806	1.0628e-249	1.97754e-247
20	37383801	37384000	24	-0.268223	2.7107e-148	1.55827e-146
20	42529401	42529600	8	0.305662	2.52881e-100	6.95252e-99
20	42746401	42746600	6	0.260887	2.89389e-40	2.11994e-39
20	44407401	44407600	10	-0.255413	1.80194e-37	1.21673e-36
20	48058801	48059000	16	0.294386	2.6473e-106	8.05536e-105
20	48396601	48396800	6	0.29741	2.73425e-30	1.4581e-29
20	48555001	48555200	12	0.261209	2.78753e-14	7.32802e-14
20	49183801	49184000	10	0.266266	2.04024e-56	2.31771e-55
20	49562201	49562400	8	-0.258541	1.31053e-61	1.68026e-60
20	56600201	56600400	10	0.266306	7.34403e-44	5.94902e-43
20	57652001	57652200	16	0.283	3.31097e-210	3.95849e-208
20	57661201	57661400	26	0.278084	0	0
20	57661401	57661600	8	0.261547	4.64688e-94	1.13941e-92
20	57661601	57661800	14	0.296346	2.74475e-240	4.54316e-238
20	57663801	57664000	14	0.25255	1.48684e-87	3.24554e-86
20	57673001	57673200	16	0.300822	2.29019e-113	7.83799e-112
20	58161601	58161800	10	0.297818	7.23307e-44	5.86207e-43
20	59004401	59004600	10	-0.256771	6.525e-28	3.19558e-27
20	63698601	63698800	8	-0.25896	1.43306e-81	2.78493e-80
20	63735601	63735800	18	0.275009	2.61044e-49	2.46891e-48
21	14063801	14064000	36	-0.329487	0	0
21	14064001	14064200	44	-0.350811	0	0
21	33401201	33401400	20	-0.258364	7.02955e-113	2.38163e-111
21	39138601	39138800	14	-0.316483	3.47997e-43	2.76255e-42
21	42321201	42321400	8	0.269841	1.26636e-12	3.0137e-12
21	43210001	43210200	18	-0.315579	5.4926e-110	1.7705e-108
21	43210201	43210400	26	-0.298865	1.08253e-228	1.56745e-226
21	45456201	45456400	30	0.278122	6.81379e-61	8.59048e-60
21	46154001	46154200	16	0.286928	4.64746e-198	4.92363e-196
21	46154201	46154400	26	0.294956	0	0
21	46154401	46154600	18	0.299782	2.27745e-122	9.03171e-121
22	21942601	21942800	12	-0.278181	1.27853e-72	2.09059e-71
22	24495801	24496000	14	0.328569	2.53399e-45	2.14699e-44
22	27220801	27221000	4	0.331178	2.7203e-17	8.44869e-17
22	27311201	27311400	16	0.264857	5.92621e-36	3.82358e-35
22	30597201	30597400	6	-0.260273	6.66315e-31	3.62809e-30
22	31972201	31972400	22	-0.265527	7.18516e-17	2.18175e-16
22	35677601	35677800	6	0.264398	1.07554e-33	6.43511e-33
22	36699801	36700000	10	0.277571	1.27174e-18	4.21759e-18
22	37590601	37590800	12	-0.251463	1.94327e-42	1.51311e-41
22	38112401	38112600	24	-0.26033	6.59848e-125	2.70695e-123
22	38112601	38112800	20	-0.250507	2.83083e-26	1.30297e-25
22	38468801	38469000	16	-0.282982	3.65959e-178	3.08871e-176
22	38469001	38469200	14	-0.288238	3.61858e-138	1.79137e-136
22	40055401	40055600	6	-0.270697	1.36334e-21	5.16761e-21
22	40239201	40239400	6	-0.302664	1.64739e-56	1.87697e-55
22	41238401	41238600	34	-0.282957	1.26985e-46	1.11707e-45
22	41769601	41769800	10	0.271654	3.48877e-27	1.66136e-26
22	45932401	45932600	10	0.265236	7.93258e-33	4.60988e-32
22	46132801	46133000	8	0.303203	4.44006e-30	2.35011e-29
22	49951001	49951200	16	-0.261025	1.75015e-162	1.24152e-160
22	49951201	49951400	18	-0.323781	2.25402e-75	3.86854e-74
22	50206201	50206400	26	0.329653	0	0
22	50206401	50206600	30	0.295909	8.82539e-239	1.44601e-236
22	50281801	50282000	26	-0.277888	7.57142e-301	2.46117e-298
22	50282001	50282200	20	-0.319022	2.21631e-194	2.26787e-192
22	50700801	50701000	12	0.295107	3.09703e-94	7.62855e-93
22	50720401	50720600	74	-0.266028	0	0
X	261001	261200	8	-0.265529	6.98675e-25	3.04053e-24
X	261201	261400	22	-0.262219	5.39829e-158	3.59916e-156
X	862601	862800	22	-0.256743	8.62142e-55	9.40709e-54
X	2188401	2188600	14	-0.367422	4.04292e-20	1.43713e-19
X	13484601	13484800	8	0.254759	5.38004e-13	1.31072e-12
X	54344801	54345000	28	-0.274812	2.17268e-79	4.05948e-78
X	102651001	102651200	32	-0.260619	9.68985e-31	5.24578e-30
X	132728201	132728400	4	0.259156	3.50436e-12	8.0997e-12
X	152480801	152481000	26	0.277966	8.40984e-129	3.65178e-127
X	152893601	152893800	16	0.331566	7.00291e-16	2.01951e-15
X	153981801	153982000	20	-0.275463	1.27632e-22	5.05483e-22
X	154409401	154409600	22	-0.292661	2.17199e-275	5.35978e-273
X	154517001	154517200	18	0.254276	1.78422e-15	5.02943e-15
KI270442.1	242801	243000	20	0.310625	9.79473e-94	2.39151e-92
KI270733.1	148801	149000	24	0.309448	1.69459e-45	1.44227e-44
KI270745.1	21601	21800	18	0.270476	4.36437e-25	1.91392e-24
Positive % methylation changes represent increased methylation in CCA compared to HCC samples, while negative % methylation changes represent decreased methylation in CCA compared to HCC samples.
